# Supplementary material for: Dietary Cholic Acid Exacerbates Liver Fibrosis in NASH Model of Sprague–Dawley Rats Fed a High-Fat and High-Cholesterol Diet
Source: Int J Mol Sci. 2022 Aug 17;23(16):9268. doi: 10.3390/ijms23169268 (PMC9409005; doi:10.3390/ijms23169268)
Supplement: Supplementary file 1 [file ijms-23-09268-s001.zip]

Archive with 1 entries (1 files):
- ijms-1857475-supplementary.pptx
